# Supplementary material for: The Intrinsic Disordered N-Terminus of Nucleocapsid Protein of SARS-CoV-2 Is Critical in DNA Aptamer Binding
Source: Int J Mol Sci. 2026 Jul 18;27(14):6386. doi: 10.3390/ijms27146386 (PMC13409943; doi:10.3390/ijms27146386)
Supplement: Supplementary file 1 [file ijms-27-06386-s001.zip]

Archive with 1 entries (1 files):
- ijms-4386241-supplementary.pdf
